# Supplementary material for: Diurnal variation in the proinflammatory activity of urban fine particulate matter (PM 2.5) by in vitro assays
Source: F1000Res. 2018 Oct 1;7:596. Originally published 2018 May 15. [Version 3] doi: 10.12688/f1000research.14836.3 (PMC6171724; doi:10.12688/f1000research.14836.3)
Supplement: The following raw data sets are provided as comma separated values (.csv) files — PM_Diurnal_Variation_NO_Fig1_DATA PM_Diurnal_Variation_qPCR_Fig2_DATA PM_Diurnal_Variation_TC_Fig3A_DATA PM_Diurnal_Variation_Ions_Fig3B_DATA PM_Diurnal_Variation_Metals_Fig3C_DATA [file f1000research-7-17931-s0000.tgz]

Archive with 1 entries (1 files):
- d106027f-31ff-48b0-b663-d1eb5c23162d_Data.7z
