# Supplementary material for: Diurnal variation in the proinflammatory activity of urban fine particulate matter (PM 2.5) by in vitro assays
Source: F1000Res. 2018 Oct 1;7:596. Originally published 2018 May 15. [Version 3] doi: 10.12688/f1000research.14836.3 (PMC6171724; doi:10.12688/f1000research.14836.3)
Supplement: Supplementary file 2 [file f1000research-7-17931-s0001.tgz]

Archive with 1 entries (1 files):
- 02bf92df-ec5c-4f4c-87fc-0b62e13d6955.docx
